# Supplementary material for: Integrative visual omics of the white-rot fungus Polyporus brumalis exposes the biotechnological potential of its oxidative enzymes for delignifying raw plant biomass
Source: Biotechnol Biofuels. 2018 Jul 23;11:201. doi: 10.1186/s13068-018-1198-5 (PMC6055342; doi:10.1186/s13068-018-1198-5)
Supplement: Supplementary file 9 — Additional file 9: Dataset S1. Uni-copy genes selected for the construction of the phylogenetic species tree including 16 Polyporales species; Artolenzites elegans, Fomitopsis pinicola (Floudas et al. [58]), Irpex lacteus, Leiotrametes sp., Phanerochaete chrysosporium (Ohm et al. [57]), Polyporus brumalis, Pycnoporus cinnabarinus (Levasseur et al. [56]), P. coccineus, P. puniceus, P. sanguineus, Trametopsis cervina, Trametes cingulata, T. gibbosa, T. ljubarskyi, T. versicolor (Floudas et al. [58]), Wolfiporia cocos (Floudas et al. [58]) and two Russulales species: Heterobasidion annosum (Olson et al. [59]), Stereum hirsutum (Floudas et al.[58]). For each gene, the Mycocosm genome name, the putative yeast ortholog, and the protID in Mycocosm (https://genome.jgi.doe.gov/programs/fungi/index.jsf) are provided. [file 13068_2018_1198_MOESM9_ESM.xls]

## Sheet: all_prot_id_by_genes
genome name	DOP1	UNK51	SRO77	SCP160	TRS120	RRP5	PDS5	NCR1	UNK6_KINESIN	SKI3	UNK_DOCK180	SWR1	UNK5_UBR1	YOR296W	SSM4	MON2	SEC8	UNK157	RAV1	SEN1
Artel1	293988	732876	755442	756935	802612	803421	805455	806607	806814	809419	809430	812405	813392	813783	830034	839968	848584	850189	856132	939076
Artele1122_1	510979	607898	511045	470399	619695	465393	514292	669295	157158	679413	560325	615836	485557	522242	700194	603507	601170	467599	667874	220888
Fompi3	1058702	1125366	1028166	1024915	1026993	1158141	1062644	1115591	1142672	1047733	1117985	147542	1124145	1051110	149562	63021	1029720	1039046	150293	1027407
Hetan2	30556	471549	153773	319546	42700	307917	422479	313240	473032	418400	154870	447084	305875	155737	460143	389859	377575	469564	413295	318935
Irplac1	105716	1466217	1596896	1579875	1579252	1283709	1583718	1581732	1597279	1280677	1649831	1461026	1490697	1622278	1450198	1591035	1517257	419691	1579650	1713928
Leisp1	1318466	1432280	1334312	960048	994274	1433538	1315302	1330973	825276	1301961	675153	1332354	1327757	1373248	1273470	1349593	1255587	1250437	1345885	1316694
Phchr2	2915110	40	2960168	3026761	2943648	3012249	2904540	3002366	3015094	2988327	3031465	2902153	2915972	2910737	2090705	2988509	2912539	3030436	2913074	2986304
Polbr1	1400831	1509070	1400820	866538	1395783	1401876	1340514	1396899	1399530	1402874	477014	1412809	1454857	1405658	1453310	1540422	1401864	1340868	1400924	1399192
Pycci1	8742	9345	8731	2452	4476	9222	7039	5092	10388	7901	7907	7558	3606	7764	5614	9867	8614	302	8816	5229
Pycco1	1464844	1380196	1361102	1431051	1454002	1438226	1380708	1407761	1411968	1436469	1436476	1439293	1432278	1372054	1405960	1470122	1444640	1357874	1476945	1381842
Pycco1662_1	866299	778992	894119	476478	783860	785217	759824	780551	784341	833624	809727	688359	894504	535867	816419	579195	769845	761168	782255	871913
Pycpun1	464156	570325	443258	293749	533382	493237	486703	473604	508239	450163	503098	494992	490498	483553	65158	154340	514245	416126	464316	494102
Pycsa1	1598504	1641328	1615502	1592887	1590932	1760203	1593806	1673590	1603667	1609975	1673786	1594515	1596096	1597133	1667072	1595133	1607095	1609241	1668255	1636318
Stehi1	143770	166100	89224	104632	74531	46157	65848	77511	158140	63981	124181	172464	88764	135462	139363	122718	117565	127451	143578	58796
Trace1	1350250	1360573	1354144	1413759	1358429	1320444	1358873	1417135	1351234	1354999	1391862	1355897	1372632	1362049	1486879	1362507	1434691	1409577	1350758	1411851
Traci1	1391372	1467190	1417267	1494129	1416447	1468895	1418347	1427251	1408560	1589288	252063	1419684	1420367	1426383	1475139	1548844	1417634	1393055	1544256	1542922
Tragib1	1355726	1412100	1361700	1420729	1407876	1312781	372014	302512	1417033	1532619	1324318	149902	1320720	1313695	1350502	1379334	1408015	1409813	1469059	1390246
Tralj1	986250	938919	1057891	977283	1041173	934020	1120710	959525	663042	965686	942883	971456	970410	371637	1044206	970946	1009421	953229	1040813	964219
Trave1	32869	70640	138398	161541	119731	138819	73422	117797	164101	161236	69252	74330	108499	30040	123271	135274	25490	171773	138552	71533
Wolco1	61246	142205	113329	26193	114758	130062	78395	131718	137456	138620	132983	126206	111408	25738	139022	27538	135391	146737	129949	98332
Dataset S1: Uni-copy genes selected for the construction of the phylogenetic species tree including 16 Polyporales species; Artolenzites elegans, Fomitopsis pinicola (Floudas et al., 2012), Irpex lacteus, Leiotrametes sp., Phanerochaete chrysosporium (Ohm et al., 2014), Polyporus brumalis, Pycnoporus cinnabarinus (Levasseur et al., 2014), P. coccineus, P. puniceus, P. sanguineus, Trametopsis cerv…
